# Supplementary material for: Development and Immunogenicity of a Five-Antigen Strangles Vaccine Based on Equine Ferritin Nanoparticles in Mice
Source: Vet Sci. 2026 May 28;13(6):527. doi: 10.3390/vetsci13060527 (PMC13307852; doi:10.3390/vetsci13060527)
Supplement: Supplementary file 1 [file vetsci-13-00527-s001.zip]

Archive with 2 entries (2 files):
- vetsci-4296214-supplementary.pdf
- vetsci-4296214- WB.pdf
